# Supplementary material for: Diversity of Water Yam (Dioscorea alata L.) Accessions from Côte d’Ivoire Based on SNP Markers and Agronomic Traits
Source: Plants (Basel). 2021 Nov 24;10(12):2562. doi: 10.3390/plants10122562 (PMC8705775; doi:10.3390/plants10122562)
Supplement: Supplementary file 1 [file plants-10-02562-s001.zip]

Archive with 3 entries (3 files):
- Supplementary Figure all.pdf
- Table S1.pdf
- Table S2.pdf
